# Supplementary material for: Readability Optimization of Layperson Summaries in Urological Oncology Clinical Trials: Outcomes from the BRIDGE-AI 8 Study
Source: Curr Oncol. 2025 Dec 10;32(12):696. doi: 10.3390/curroncol32120696 (PMC12731858; doi:10.3390/curroncol32120696)
Supplement: Supplementary file 1 [file curroncol-32-00696-s001.zip]

Archive with 1 entries (1 files):
- curroncol-3950567-supplementary.pdf
